# Supplementary material for: Using landscape history to predict biodiversity patterns in fragmented landscapes
Source: Ecol Lett. 2013 Aug 11;16(10):1221–33. doi: 10.1111/ele.12160 (PMC4231225; doi:10.1111/ele.12160)
Supplement: Supplementary file 2 [file ele0016-1221-sd2.txt]

1980 1990 2000 2010
1980 1990 2000 2010
Year
Year
a
a71
a71
a71
a71
a71
a71
a71
a71
a71
a71
a71
a71
a71
a71
a71
a71
a71
a71
a71
a71
a71
a71
a71
a71
a71
a71
a71
a71
a71
a71
a71
a71
a71
a71
a71
a71
a71
a71
a71
a71
a71
a71
a71
a71
a71
a71
a71
a71
a71
a71
a71
a71
a71
a71
a71
a71
a71
a71
a71
a71
a71
a71
a71
a71
a71
a71
a71
a71
a71
a71
a71
a71
a71
a71
a71
a71
a71
a71
a71
a71
a71
a71
a71
a71
a71
a71
a71
a71
a71
a71
a71
a71
a71
Size
Size
TD
TD
y.man
0 1 2
0 1 2
Endemic
Endemic
1990 2000 2010
1990 2000 2010
Year
Yearb
a71
a71
a71
a71
a71
a71
a71
a71
a71
a71
a71
a71
a71
a71
a71
a71
a71
a71
a71
a71
a71
a71
a71
a71a71
a71
a71
a71
a71
a71
a71
a71
a71
a71
a71
a71
a71
a71
a71
a71a71
a71
a71
a71
a71
a71
a71
a71
a71
a71
a71
a71
a71
a71
a71
a71
a71
a71
a71
a71
a71
a71
a71
a71
a71
a71
a71
a71
a71
a71
a71
a71
a71
a71
a71
a71
a71
a71
a71
a71
a71
a71a71
a71
a71
a71
a71
a71
a71
a71
a71
a71
a71
a71
a71
a71
a71
a71
a71
a71
a71
a71
a71
a71
a71
a71
a71
a71
a71
a71
a71
a71
a71
a71
a71
a71
a71
a71
a71
a71
a71
a71
a71
a71
a71
a71a71
a71
a71
a71
a71
a71
a71
a71a71
a71
a71
a71
a71
a71
a71
a71
a71
a71
a71
a71
a71
a71
a71
a71
a71
a71
a71
a71
a71
a71
a71
a71
a71
a71
a71
a71
a71
a71
a71
a71
a71a71
a71
a71
a71
a71
a71
a71
a71
a71
a71
a71
a71
a71
a71
a71
a71
a71
a71
a71
a71
a71
a71
a71
a71
a71
a71
a71
a71
a71
a71
a71
a71a71
a71
a71
a71
a71a71
a71
a71
a71
a71
a71
a71
a71
a71
a71
a71a71
a71
a71
a71
a71
a71
a71a71
a71
a71
a71
a71
a71
a71
a71
a71
a71
a71
a71
a71
a71
a71
a71
a71
a71
a71
a71
a71
a71
a71
a71
a71
a71
a71
a71
a71
a71
a71
a71
a71
a71
a71
a71
a71
a71
a71a71
a71
a71
a71
a71
a71
a71
a71
a71
a71
a71
a71
a71
a71
a71
a71
a71
a71
a71
a71
a71
a71
a71
a71
a71
a71
a71
a71
a71
a71
a71
a71
a71
a71
a71
a71
a71
a71
a71
a71
a71
a71
a71
a71
a71a71
a71
a71
a71
a71a71
a71
a71
a71
a71
a71
a71
a71
a71
a71
a71
a71
a71
a71
a71
a71
a71
a71
a71
a71
a71
a71
a71
a71
a71
a71
a71a71
a71a71
a71
a71
a71
a71
a71
a71
a71
a71
a71
a71
a71
a71
a71
a71
a71
a71
a71
a71a71
a71
a71
a71
a71
a71
a71
a71
a71
a71
a71
a71
a71
a71
a71
a71
a71a71
a71
a71
a71
a71
a71
a71
a71
a71
a71
a71
a71
a71
a71
a71
a71
a71
a71
a71
a71
a71
a71
a71a71
a71
a71
a71
a71
a71
a71
a71
a71
a71
a71
a71
a71
a71
a71
a71
a71
a71
a71
a71
a71
a71a71
a71
a71
a71
a71
a71a71
a71
a71
a71
a71
a71
a71
a71
a71
a71
a71
a71
a71
a71
a71
a71
a71a71
a71
Size
Size
TD
TD
y.mach
0 2 4
0 2 4
Endemic
Endemic
